# Supplementary material for: Isolation and characterization of Salmonella phages for controlling bacterial infections
Source: Front Vet Sci. 2025 Nov 27;12:1695255. doi: 10.3389/fvets.2025.1695255 (PMC12699148; doi:10.3389/fvets.2025.1695255)
Supplement: Supplementary file 1 [file Table_1.XLSX]

## Sheet: Sheet1
Phage ID	Source sample	Location (Province)	Host range	Plaque clarity	Selection	Selection rationale (criteria met)
DN01	Livestock manure	Shanxi	Broad	High	Selected	Broad host range; High plaque clarity
DN02	Slaughterhouse effluent	Guangdong	Narrow	Medium	Not selected	Narrow host range; Medium plaque clarity
DN03	Poultry wastewater	Suizhou, Hubei	Broad	High	Selected	Broad host range; High plaque clarity
DN04	Hospital sewage	Zhejiang	Narrow	Medium	Not selected	Narrow host range; Medium plaque clarity
DN05	Poultry wastewater	Suizhou, Hubei	Narrow	Low	Not selected	Narrow host range; Medium plaque clarity
DN06	Slaughterhouse effluent	Guangdong	Broad	Medium	Not selected	Narrow host range; Medium plaque clarity
DN08	Livestock manure	Shanxi	Narrow	Medium	Not selected	Narrow host range; Medium plaque clarity
DN11	Hospital sewage	Zhejiang	Narrow	Low	Not selected	Narrow host range; Medium plaque clarity
DN19	Slaughterhouse effluent	Guangdong	Broad	High	Selected	Broad host range; High plaque clarity
DN20	Poultry wastewater	Suizhou, Hubei	Narrow	Medium	Not selected	Narrow host range; Medium plaque clarity
DN28	Hospital sewage	Zhejiang	Broad	High	Selected	Broad host range; High plaque clarity
DN29	Livestock manure	Shanxi	Narrow	Low	Not selected	Narrow host range; Medium plaque clarity
